# Supplementary material for: The Intranigral Infusion of Human-Alpha Synuclein Oligomers Induces a Cognitive Impairment in Rats Associated with Changes in Neuronal Firing and Neuroinflammation in the Anterior Cingulate Cortex
Source: Cells. 2022 Aug 24;11(17):2628. doi: 10.3390/cells11172628 (PMC9454687; doi:10.3390/cells11172628)
Supplement: Supplementary file 1 [file cells-11-02628-s001.zip]

Archive with 1 entries (1 files):
- cells-1815519-supplementary.pdf
